# Supplementary material for: The Potential of Co-Evolution and Interactions of Gut Bacteria–Phages in Bamboo-Eating Pandas: Insights from Dietary Preference-Based Metagenomic Analysis
Source: Microorganisms. 2024 Mar 31;12(4):713. doi: 10.3390/microorganisms12040713 (PMC11051890; doi:10.3390/microorganisms12040713)
Supplement: Supplementary file 1 [file microorganisms-12-00713-s001.zip]

Archive with 1 entries (1 files):
- microorganisms-2850991-supplementary.pdf
